# Supplementary material for: Inhibition of the SEC61 translocon by mycolactone induces a protective autophagic response controlled by EIF2S1-dependent translation that does not require ULK1 activity
Source: Autophagy. 2021 Aug 23;18(4):841–59. doi: 10.1080/15548627.2021.1961067 (PMC9037441; doi:10.1080/15548627.2021.1961067)
Supplement: Supplemental Material [file KAUP_A_1961067_SM6401.zip]

Archive with 1 entries (1 files):
- Hall et al editorial changes only supp data_R6_clean.doc
